# Supplementary material for: Comparison of Radiomic Features in a Diverse Cohort of Patients With Pancreatic Ductal Adenocarcinomas
Source: Front Oncol. 2021 Jul 22;11:712950. doi: 10.3389/fonc.2021.712950 (PMC8339963; doi:10.3389/fonc.2021.712950)
Supplement: Supplementary file 1 [file Table_1.xlsx]

## Sheet: SuppTable1 
SupplementaryTable 1: Radiomics features included after removing highly correlated features (r>0.9)
Feature	Category	Highly correlated features
sphericity	Shape	asphericity, mesh_compactness_2_mm_5_3
volumetric_mean_of_ct_number_hu	HU	median_ct_number_hu, rms_of_ct_number_hu,glcm_avg_column_mean, glcm_avg_row_mean
minimum_ct_number_hu	HU
coefficient_of_variation	HU	hu_uniformity
glcm_inverse_difference_moment_for_grey_leveled_image_from_the_ibsi_by_slice_with_full_merging	gray level texture
gldzm_grey_level_variance_from_ct	gray level texture	glszm_grey_level_variance_as_volume_with_full_merging
glszm_small_zone_emphasis_as_volume_with_full_merging	gray level texture
ngldm_low_dependence_emphasis_as_volume_with_full_merging	gray level texture
wavelet_hhl_excess_kurtosis	wavelet texture
wavelet_hhl_maximum_hu	wavelet texture
Abbreviations: CT- computed tomography; HU- Hounsfield Units; GLCM – gray-level co-occurrence matrix; IBSI – International Biomarkers Standardization Initiative; GLDZM – gray-level distance zone matrix; GLSZM – gray level size zone matrix; NGLDM - neighborhood gray-level different matrix; HHL – high-high-low pass filters on X-Y-Z axes
