# Supplementary material for: Comparison of Radiomic Features in a Diverse Cohort of Patients With Pancreatic Ductal Adenocarcinomas
Source: Front Oncol. 2021 Jul 22;11:712950. doi: 10.3389/fonc.2021.712950 (PMC8339963; doi:10.3389/fonc.2021.712950)
Supplement: Supplementary file 3 [file Table_3.xlsx]

## Sheet: adjusted HR
Supplementary Table 3. Associations between radiomic features and overall survival in a racially/ethnically diverse pancreatic cancer cohort after adjustment by five clinical-pathological features.
Radiomic feature	term	Adjusted HR 1	Lower CI	Upper CI	p value	interaction
volumetric_mean_of_ct_number_hu	age_at_diagnosis	1.01705	0.985516	1.04959	0.292789	No
volumetric_mean_of_ct_number_hu	gender_derivedMALE	2.94539	1.30744	6.63535	0.00913699	No
volumetric_mean_of_ct_number_hu	grade_differentiation_POORLY DIFFEREN.	1.45534	0.655732	3.22999	0.356269	No
volumetric_mean_of_ct_number_hu	grade_differentiation_NOT DETERMINED OR NA	3.45604	1.2574	9.49908	0.0162179	No
volumetric_mean_of_ct_number_hu	clinical_tumor_size	0.999716	0.974823	1.02525	0.982386	No
volumetric_mean_of_ct_number_hu	seer_derived_stage_dx_summaryRE	5.35297	1.08773	26.3432	0.0390752	No
volumetric_mean_of_ct_number_hu	seer_derived_stage_dx_summaryRN	4.01678	0.47994	33.6177	0.199581	No
volumetric_mean_of_ct_number_hu	seer_derived_stage_dx_summaryRE+RN	5.68193	1.53961	20.9692	0.00911545	No
volumetric_mean_of_ct_number_hu	seer_derived_stage_dx_summaryD	10.7309	1.8726	61.4937	0.00771602	No
volumetric_mean_of_ct_number_hu	volumetric_mean_of_ct_number_huLow	1.03206	0.449461	2.36982	0.940694	No
volumetric_mean_of_ct_number_hu	race_ethnicity_AA	0.677428	0.234094	1.96036	0.472537	No
volumetric_mean_of_ct_number_hu	volumetric_mean_of_ct_number_huLow:race_ethnicity_AA	5.33958	1.4513	19.6451	0.0117236	Yes
glcm_avg_column_mean	age_at_diagnosis	1.01705	0.985516	1.04959	0.292789	No
glcm_avg_column_mean	gender_derivedMALE	2.94539	1.30744	6.63535	0.00913699	No
glcm_avg_column_mean	grade_differentiation_POORLY DIFFEREN.	1.45534	0.655732	3.22999	0.356269	No
glcm_avg_column_mean	grade_differentiation_NOT DETERMINED OR NA	3.45604	1.2574	9.49908	0.0162179	No
glcm_avg_column_mean	clinical_tumor_size	0.999716	0.974823	1.02525	0.982386	No
glcm_avg_column_mean	seer_derived_stage_dx_summaryRE	5.35297	1.08773	26.3432	0.0390752	No
glcm_avg_column_mean	seer_derived_stage_dx_summaryRN	4.01678	0.47994	33.6177	0.199581	No
glcm_avg_column_mean	seer_derived_stage_dx_summaryRE+RN	5.68193	1.53961	20.9692	0.00911545	No
glcm_avg_column_mean	seer_derived_stage_dx_summaryD	10.7309	1.8726	61.4937	0.00771602	No
glcm_avg_column_mean	glcm_avg_column_meanLow	1.03206	0.449461	2.36982	0.940694	No
glcm_avg_column_mean	race_ethnicity_AA	0.677428	0.234094	1.96036	0.472537	No
glcm_avg_column_mean	glcm_avg_column_meanLow:race_ethnicity_AA	5.33958	1.4513	19.6451	0.0117236	Yes
glcm_avg_row_mean	age_at_diagnosis	1.01705	0.985516	1.04959	0.292789	No
glcm_avg_row_mean	gender_derivedMALE	2.94539	1.30744	6.63535	0.00913699	No
glcm_avg_row_mean	grade_differentiation_POORLY DIFFEREN.	1.45534	0.655732	3.22999	0.356269	No
glcm_avg_row_mean	grade_differentiation_NOT DETERMINED OR NA	3.45604	1.2574	9.49908	0.0162179	No
glcm_avg_row_mean	clinical_tumor_size	0.999716	0.974823	1.02525	0.982386	No
glcm_avg_row_mean	seer_derived_stage_dx_summaryRE	5.35297	1.08773	26.3432	0.0390752	No
glcm_avg_row_mean	seer_derived_stage_dx_summaryRN	4.01678	0.47994	33.6177	0.199581	No
glcm_avg_row_mean	seer_derived_stage_dx_summaryRE+RN	5.68193	1.53961	20.9692	0.00911545	No
glcm_avg_row_mean	seer_derived_stage_dx_summaryD	10.7309	1.8726	61.4937	0.00771602	No
glcm_avg_row_mean	glcm_avg_row_meanLow	1.03206	0.449461	2.36982	0.940694	No
glcm_avg_row_mean	race_ethnicity_AA	0.677428	0.234094	1.96036	0.472537	No
glcm_avg_row_mean	glcm_avg_row_meanLow:race_ethnicity_AA	5.33958	1.4513	19.6451	0.0117236	Yes
glcm_cluster_tendency_for_grey_leveled_image_from_ibsi_by_slice_with_merging	age_at_diagnosis	1.00811	0.976384	1.04086	0.620697	No
glcm_cluster_tendency_for_grey_leveled_image_from_ibsi_by_slice_with_merging	gender_derivedMALE	3.26522	1.46017	7.30168	0.0039529	No
glcm_cluster_tendency_for_grey_leveled_image_from_ibsi_by_slice_with_merging	grade_differentiation_POORLY DIFFEREN.	1.69312	0.790646	3.62571	0.175308	No
glcm_cluster_tendency_for_grey_leveled_image_from_ibsi_by_slice_with_merging	grade_differentiation_NOT DETERMINED OR NA	3.08862	1.17354	8.12892	0.0223674	No
glcm_cluster_tendency_for_grey_leveled_image_from_ibsi_by_slice_with_merging	clinical_tumor_size	0.993063	0.967463	1.01934	0.601375	No
glcm_cluster_tendency_for_grey_leveled_image_from_ibsi_by_slice_with_merging	seer_derived_stage_dx_summaryRE	6.65958	1.27293	34.841	0.024717	No
glcm_cluster_tendency_for_grey_leveled_image_from_ibsi_by_slice_with_merging	seer_derived_stage_dx_summaryRN	4.69964	0.524528	42.1076	0.166601	No
glcm_cluster_tendency_for_grey_leveled_image_from_ibsi_by_slice_with_merging	seer_derived_stage_dx_summaryRE+RN	4.85971	1.33744	17.6583	0.0163215	No
glcm_cluster_tendency_for_grey_leveled_image_from_ibsi_by_slice_with_merging	seer_derived_stage_dx_summaryD	10.3065	1.80743	58.7706	0.00863025	No
glcm_cluster_tendency_for_grey_leveled_image_from_ibsi_by_slice_with_merging	glcm_cluster_tendency_for_grey_leveled_image_from_ibsi_by_slice_with_mergingHigh	0.763881	0.334379	1.74507	0.522822	No
glcm_cluster_tendency_for_grey_leveled_image_from_ibsi_by_slice_with_merging	race_ethnicity_AA	0.654025	0.233541	1.83157	0.419005	No
glcm_cluster_tendency_for_grey_leveled_image_from_ibsi_by_slice_with_merging	glcm_cluster_tendency_for_grey_leveled_image_from_ibsi_by_slice_with_mergingHigh:race_ethnicity_AA	3.71904	0.777289	17.7942	0.100069	Yes
Abbreviations: HR=hazards ratio; CI=confidence interval
1 Cox models were adjusted for the following variables: age at diagnosis, gender, tumor size, tumor grade, and SEER-derived stage of disease
